# Supplementary material for: Combinatorial Approaches for Cancer Treatment Using Oncolytic Viruses: Projecting the Perspectives through Clinical Trials Outcomes
Source: Viruses. 2021 Jun 29;13(7):1271. doi: 10.3390/v13071271 (PMC8309967; doi:10.3390/v13071271)
Supplement: Supplementary file 1 [file viruses-13-01271-s001.zip]

Archive with 1 entries (1 files):
- viruses-1260010-supplementary.pdf
